# Supplementary material for: Advances and Mechanisms of RNA–Ligand Interaction Predictions
Source: Life (Basel). 2025 Jan 15;15(1):104. doi: 10.3390/life15010104 (PMC11767038; doi:10.3390/life15010104)
Supplement: Supplementary file 1 [file life-15-00104-s001.zip]

Archive with 1 entries (1 files):
- life-3390742-supplementary.pdf
